# Supplementary material for: Metabolic comparison of minimally to noninvasive urogenital sample types for studying gynecologic health: A pilot study
Source: iScience. 2025 Jun 18;28(7):112938. doi: 10.1016/j.isci.2025.112938 (PMC12270662; doi:10.1016/j.isci.2025.112938)
Supplement: Table S4. Excel file containing additional data too large to fit in a PDF, related to Figure 3 [file mmc2.xlsx]

## Sheet: Sheet1
Table S4. Significantly altered metabolites, detected in urine, in individuals with Lactobacillus non-dominance and a BMI >25, related to Figure 3
Metabolite Name	log2(FC)	p-value	q-value	Superpathway	Fill Value
Non-Lactobacillus dominant vs Lactobacillus dominant
cholate	4.1995	0.042167	0.7705	Lipid	0.555556
pyruvate	1.8986	0.011881	0.7705	Carbohydrate	0.555556
X-26058	1.0118	0.039375	0.7705	Uncharacterized	0.444444
glutamine conjugate of C8H12O2 (3)*	-1.0377	0.045869	0.7705	Partially Characterized	0.888889
pantoate	-1.0566	0.044118	0.7705	Cofactors and Vitamins	1
cyclo(gly-pro)	-1.0831	0.034565	0.7705	Peptide	1
3-hydroxyhexanoylcarnitine (1)	-1.1226	0.026772	0.7705	Lipid	1
5alpha-androstan-3alpha,17beta-diol monosulfate (1)	-1.143	0.027006	0.7705	Lipid	0.388889
N-acetyl-aspartyl-glutamate (NAAG)	-1.1544	0.044118	0.7705	Amino Acid	1
X-21258	-1.1588	0.020425	0.7705	Uncharacterized	1
X-24494	-1.1642	0.044118	0.7705	Uncharacterized	1
methionine sulfoxide	-1.1672	0.034565	0.7705	Amino Acid	1
levulinoylcarnitine	-1.1771	0.044118	0.7705	Xenobiotics	1
X-17676	-1.2014	0.044118	0.7705	Uncharacterized	1
X-21736	-1.2139	0.045869	0.7705	Uncharacterized	0.888889
2-oxo-1-pyrrolidinepropionate	-1.2142	0.044118	0.7705	Xenobiotics	1
homovanillate (HVA)	-1.2171	0.015397	0.7705	Amino Acid	1
X-21286	-1.2264	0.03322	0.7705	Uncharacterized	0.944444
quinate	-1.2371	0.034565	0.7705	Xenobiotics	1
glycerate	-1.2558	0.015397	0.7705	Carbohydrate	1
(S)-3-hydroxybutyrylcarnitine	-1.2613	0.026772	0.7705	Lipid	1
N-carbamoylalanine	-1.2656	0.020425	0.7705	Amino Acid	1
pyridoxate	-1.2813	0.015397	0.7705	Cofactors and Vitamins	1
X-25011	-1.2841	0.034565	0.7705	Uncharacterized	1
X-17010	-1.3154	0.034565	0.7705	Uncharacterized	1
valylleucine	-1.3249	0.034565	0.7705	Peptide	1
X-21834	-1.3483	0.034565	0.7705	Uncharacterized	1
2-ketogluconate	-1.3626	0.034565	0.7705	Xenobiotics	1
carnitine of C10H14O2 (2)*	-1.3654	0.02285	0.7705	Partially Characterized	0.833333
X-24332	-1.3733	0.026772	0.7705	Uncharacterized	1
trans-2-hexenoylglycine	-1.3899	0.026772	0.7705	Lipid	1
acetylcarnitine (C2)	-1.4	0.034565	0.7705	Lipid	1
succinimide	-1.4004	0.04147	0.7705	Xenobiotics	0.944444
glucuronide of C14H22O4 (3)*	-1.4393	0.044078	0.7705	Partially Characterized	0.777778
3-hydroxybutyroylglycine**	-1.455	0.015397	0.7705	Lipid	1
X-24363	-1.4608	0.026417	0.7705	Uncharacterized	0.944444
X-22148	-1.4621	0.034565	0.7705	Uncharacterized	1
enterolactone sulfate	-1.4838	0.044118	0.7705	Xenobiotics	1
X-24359	-1.5068	0.034565	0.7705	Uncharacterized	1
glucuronide of C10H18O2 (11)*	-1.5226	0.015397	0.7705	Partially Characterized	1
X-14939	-1.5844	0.040526	0.7705	Uncharacterized	0.833333
X-24341	-1.6792	0.034565	0.7705	Uncharacterized	1
X-12714	-1.7169	0.026772	0.7705	Uncharacterized	1
glutamine conjugate of C8H12O4 (2)*	-1.8288	0.044118	0.7705	Partially Characterized	1
taurocholenate sulfate*	-1.8648	0.026417	0.7705	Lipid	0.944444
taurolithocholate 3-sulfate	-2.0522	0.029651	0.7705	Lipid	0.944444
X-17354	-2.116	0.0041478	0.7705	Uncharacterized	1
1,3,7-trimethylurate	-2.1746	0.03715	0.7705	Xenobiotics	0.944444
catechol sulfate	-2.2136	0.020425	0.7705	Xenobiotics	1
3-hydroxyphenylacetoylcarnitine	-2.2663	0.0084916	0.7705	Amino Acid	0.888889
glucuronide of C10H18O2 (8)*	-2.271	0.01105	0.7705	Partially Characterized	0.888889
1,2,3-benzenetriol sulfate (1)	-2.2765	0.044118	0.7705	Xenobiotics	1
1,6-anhydroglucose	-2.4469	0.011375	0.7705	Xenobiotics	1
X-24840	-2.5141	0.028064	0.7705	Uncharacterized	0.777778
taurodeoxycholic acid 3-sulfate	-2.542	0.0049693	0.7705	Lipid	0.944444
N-acetylglycine	-2.5713	0.011375	0.7705	Amino Acid	1
3-hydroxyisonicotinic acid	-2.6639	0.044118	0.7705	Xenobiotics	1
methyl vanillate sulfate	-2.7112	0.04733	0.7705	Xenobiotics	0.722222
X-13846	-2.7366	0.044118	0.7705	Uncharacterized	1
X-24295	-2.7621	0.0416	0.7705	Uncharacterized	0.611111
X-17361	-2.8057	0.029399	0.7705	Uncharacterized	0.888889
X-13743	-2.8716	0.029651	0.7705	Uncharacterized	0.944444
(R)-3-hydroxybutyrylcarnitine	-2.9079	0.012296	0.7705	Lipid	0.833333
glucuronide of C8H16O2 (2)*	-3.1447	0.03322	0.7705	Partially Characterized	0.944444
X-24591	-3.2153	0.03322	0.7705	Uncharacterized	0.944444
X-25523	-3.2271	0.027006	0.7705	Uncharacterized	0.388889
X-16649	-3.4623	0.040526	0.7705	Uncharacterized	0.833333
3-hydroxybutyrate (BHBA)	-3.5641	0.014423	0.7705	Lipid	0.944444
X-13838	-3.8429	0.029399	0.7705	Uncharacterized	0.888889
ethylparaben sulfate	-5.5215	0.036857	0.7705	Xenobiotics	0.888889
2-hydroxyacetaminophen sulfate*	-8.18	0.020425	0.7705	Xenobiotics	1
BMI >25 vs BMI ≤25
N-methylleucine	4.0566	0.018758	0.8652	Amino Acid	1
4-allylcatechol sulfate	2.5211	0.00078157	0.38453	Xenobiotics	1
3-methyl-2-oxovalerate	2.1611	0.0412	0.87614	Amino Acid	1
galactosylglycerol	2.1397	0.0056355	0.68896	Lipid	1
eugenol sulfate	1.9996	0.031469	0.8755	Xenobiotics	1
diaminopimelate	1.9789	0.0063508	0.68896	Xenobiotics	0.833333
X-23890	1.9671	0.029656	0.8755	Uncharacterized	1
X-23665	1.7884	0.0077746	0.68896	Uncharacterized	1
uric acid ribonucleoside*	1.7797	0.0061668	0.68896	Nucleotide	1
N-lactoyl valine	1.6253	0.0026661	0.68896	Amino Acid	1
androsterone glucuronide	1.5801	0.010613	0.68896	Lipid	1
glucuronide of C9H10O4 (1)*	1.563	0.033977	0.87614	Partially Characterized	0.888889
2,3-dihydroxyisovalerate	1.502	0.031469	0.8755	Xenobiotics	0.666667
glycerol 3-phosphate	1.4769	0.010613	0.68896	Lipid	1
X-12027	1.4729	0.018019	0.8652	Uncharacterized	1
saccharopine	1.4644	0.020345	0.8652	Amino Acid	1
S(2-carboxyethyl)mercapturic acid	1.4638	0.040146	0.87614	Xenobiotics	0.944444
phenethylamine	1.4497	0.0035515	0.68896	Amino Acid	0.333333
hydantoin-5-propionate	1.4324	0.031469	0.8755	Amino Acid	1
X-24469	1.4276	0.010613	0.68896	Uncharacterized	1
argininate*	1.4175	0.0056355	0.68896	Amino Acid	1
formiminoglutamate	1.3994	0.0039901	0.68896	Amino Acid	0.555556
X-24353	1.3667	0.031469	0.8755	Uncharacterized	1
N-methylalanine	1.3378	0.0412	0.87614	Amino Acid	1
N-lactoyl histidine	1.3269	0.014192	0.76244	Amino Acid	0.777778
X-12411	1.3002	0.031469	0.8755	Uncharacterized	0.555556
allantoin	1.2924	0.039984	0.87614	Nucleotide	1
X-26058	1.2875	0.012042	0.75045	Uncharacterized	1
X-24495	1.2064	0.010613	0.68896	Uncharacterized	0.944444
N-lactoyl leucine	1.1795	0.024434	0.8652	Amino Acid	0.833333
beta-hydroxyisovaleroylcarnitine	1.1408	0.010613	0.68896	Amino Acid	1
N-succinyl-phenylalanine	1.1326	0.042078	0.87614	Amino Acid	0.611111
N-alpha-acetylornithine	1.1151	0.037949	0.87614	Amino Acid	0.944444
X-23654	1.0786	0.0039901	0.68896	Uncharacterized	1
11beta-hydroxyandrosterone glucuronide	1.0426	0.031469	0.8755	Lipid	0.777778
X-16087	1.0397	0.018758	0.8652	Uncharacterized	0.777778
methylsuccinoylcarnitine	1.0387	0.031469	0.8755	Amino Acid	1
prolylglycine	1.0379	0.024434	0.8652	Peptide	0.833333
N-acetyltheanine	1.0255	0.049645	0.87614	Xenobiotics	0.944444
X-24586	1.0209	0.039984	0.87614	Uncharacterized	0.666667
hypotaurine	-1.0992	0.037949	0.87614	Amino Acid	0.888889
beta-hydroxyisovalerylglycine	-1.2137	0.013228	0.76244	Amino Acid	1
X-12111	-1.2902	0.0337	0.87614	Uncharacterized	1
glutamine conjugate of C10H16O2 (1)*	-1.3832	0.01395	0.76244	Partially Characterized	1
X-24406	-1.543	0.039984	0.87614	Uncharacterized	1
3-hydroxybutyroylglycine**	-1.7397	0.0012341	0.38453	Lipid	0.833333
hexanoylglycine (C6)	-1.8	0.0012341	0.38453	Lipid	1
indolepropionylglycine	-1.9812	0.031469	0.8755	Amino Acid	1
3-hydroxyoctanoylglycine	-2.1867	0.0012341	0.38453	Lipid	1
trans-2-hexenoylglycine	-2.206	0.0056355	0.68896	Lipid	1
triethanolamine	-2.2314	0.02361	0.8652	Xenobiotics	1
2-octenoylglycine	-2.3584	0.00078157	0.38453	Lipid	0.444444
