# Supplementary material for: Metabolic comparison of minimally to noninvasive urogenital sample types for studying gynecologic health: A pilot study
Source: iScience. 2025 Jun 18;28(7):112938. doi: 10.1016/j.isci.2025.112938 (PMC12270662; doi:10.1016/j.isci.2025.112938)
Supplement: Table S5. Excel file containing additional data too large to fit in a PDF, related to Figure 3 [file mmc3.xlsx]

## Sheet: Sheet1
Table S5. Significantly altered metabolites, detected in cervicovaginal lavages (CVLs), in individuals with Lactobacillus non-dominance and a BMI > 25, related to Figure 3.
Metabolite Name	log2(FC)	p-value	q-value	Superpathway	Fill value
Non-Lactobacillus dominance vs Lactobacillus dominance
N-acetylhistamine	6.8122	0.0006	0.0385	Amino Acid	0.72
tryptamine	6.7232	0.005	0.116	Amino Acid	0.39
N-acetyl-cadaverine	5.8181	0.0005	0.036	Amino Acid	0.56
X-23662	5.5573	0.0003	0.036	Uncharacterized	0.56
5-aminovalerate	5.4593	0.0009	0.0496	Amino Acid	0.61
putrescine	5.4098	0.0005	0.036	Amino Acid	0.83
deoxycarnitine	5.3502	0.0001	0.0188	Lipid	1
pipecolate	5.293	0.0114	0.1363	Amino Acid	1
cadaverine	4.7772	0.0003	0.036	Amino Acid	0.56
alpha-hydroxyisovalerate	4.7443	0.0001	0.0188	Amino Acid	1
imidazole propionate	4.1228	0.0003	0.036	Amino Acid	1
1-methylhistamine	3.777	0.0023	0.0736	Amino Acid	0.72
tyramine	3.7459	0.0015	0.0606	Amino Acid	0.94
N-methylpipecolate	3.6582	0.017	0.1731	Xenobiotics	0.5
3-(4-hydroxyphenyl)propionate	3.6175	0.0075	0.1322	Xenobiotics	0.28
N-acetylglutamate	3.6	0.0041	0.108	Amino Acid	1
4-hydroxybutyrate (GHB)	3.5524	0.0005	0.036	Lipid	0.39
N-acetylputrescine	3.3595	0.0028	0.0807	Amino Acid	1
sarcosine	3.0724	0.046	0.2214	Amino Acid	0.39
N-acetylaspartate (NAA)	3.0397	0.005	0.116	Amino Acid	0.94
thymine	2.7512	0.0127	0.1469	Nucleotide	0.72
formiminoglutamate	2.7289	0.0021	0.0687	Amino Acid	0.94
N-alpha-acetylornithine	2.5124	0.0034	0.0914	Amino Acid	0.5
2-hydroxybutyrate/2-hydroxyisobutyrate	2.2316	0.0111	0.1363	Amino Acid	0.89
N-acetylproline	2.1655	0.0065	0.1217	Amino Acid	0.72
16alpha-hydroxy DHEA 3-sulfate	2.0176	0.005	0.116	Lipid	0.39
N-acetylasparagine	1.9391	0.0297	0.2009	Amino Acid	0.94
alpha-hydroxyisocaproate	1.9114	0.0268	0.2009	Amino Acid	1
2-hydroxy-3-methylvalerate	1.8837	0.002	0.0687	Amino Acid	0.33
phenethylamine	1.7211	0.0156	0.1636	Amino Acid	0.56
kynurenate	1.71	0.0294	0.2009	Amino Acid	0.89
N6-acetyllysine	1.6949	0.0104	0.1363	Amino Acid	0.78
sulfate of piperine metabolite C16H19NO3 (3)*	1.6401	0.0394	0.2214	Xenobiotics	0.44
N-(2-hydroxypalmitoyl)-sphingosine (d18:1/16:0(2OH))	1.6116	0.0305	0.2009	Lipid	0.44
histamine	1.5643	0.0281	0.2009	Amino Acid	0.78
tyramine O-sulfate	1.4838	0.0075	0.1322	Amino Acid	0.28
sulfate of piperine metabolite C16H19NO3 (2)*	1.4523	0.046	0.2214	Xenobiotics	0.39
N6,N6-dimethyllysine	1.2203	0.0401	0.2214	Amino Acid	0.67
N-acetylhistidine	1.1185	0.0202	0.1826	Amino Acid	0.56
phytosphingosine	1.112	0.0083	0.1339	Lipid	0.83
X-11787	-1.0031	0.0173	0.1731	Uncharacterized	0.78
butyrylcarnitine (C4)	-1.0062	0.0059	0.1217	Lipid	1
thioproline	-1.0274	0.0297	0.2009	Xenobiotics	0.94
gamma-glutamylthreonine	-1.077	0.0264	0.2009	Peptide	0.94
S-adenosylmethionine (SAM)	-1.1188	0.0281	0.2009	Amino Acid	0.78
acetylcarnitine (C2)	-1.1779	0.0154	0.1636	Lipid	1
5-methyluridine (ribothymidine)	-1.2153	0.006	0.1217	Nucleotide	0.61
cis-4-decenoylcarnitine (C10:1)	-1.2731	0.0473	0.2232	Lipid	0.72
guanosine	-1.2783	0.0114	0.1363	Nucleotide	1
gamma-glutamylglutamate	-1.3476	0.0144	0.16	Peptide	0.94
glutamate	-1.3532	0.0083	0.1339	Amino Acid	1
cysteinylglycine	-1.3604	0.0415	0.2214	Amino Acid	0.94
hexanoylcarnitine (C6)	-1.3728	0.0203	0.1826	Lipid	0.83
cytosine	-1.3775	0.0346	0.205	Nucleotide	1
N-formylmethionine	-1.4142	0.0459	0.2214	Amino Acid	0.89
X-14056	-1.4229	0.0441	0.2214	Uncharacterized	1
2-O-methylascorbic acid	-1.4373	0.0114	0.1363	Cofactors and Vitamins	1
phenylalanine	-1.4584	0.0441	0.2214	Amino Acid	1
serine	-1.5196	0.0346	0.205	Amino Acid	1
X-12462	-1.5251	0.0462	0.2214	Uncharacterized	0.94
aspartate	-1.5318	0.0346	0.205	Amino Acid	1
lyxonate	-1.549	0.0268	0.2009	Carbohydrate	1
X-25948	-1.5522	0.0114	0.1363	Uncharacterized	1
leucine	-1.5804	0.0204	0.1826	Amino Acid	1
X-20172	-1.6024	0.0368	0.2103	Uncharacterized	0.5
Isobar: hexose diphosphates	-1.6475	0.0369	0.2103	Carbohydrate	0.89
glucose 6-phosphate	-1.6721	0.0424	0.2214	Carbohydrate	0.72
leucylglycine	-1.766	0.0441	0.2214	Peptide	1
5-methylthioadenosine (MTA)	-1.8255	0.0114	0.1363	Amino Acid	1
menthol glucuronide	-1.8403	0.027	0.2009	Xenobiotics	0.39
cystine	-1.8552	0.0233	0.1992	Amino Acid	0.89
lysine	-1.8867	0.0204	0.1826	Amino Acid	1
citrate	-1.8925	0.0462	0.2214	Energy	0.94
isocitrate	-1.9028	0.0268	0.2009	Energy	1
histidine	-1.9316	0.0114	0.1363	Amino Acid	1
tyrosine	-1.9518	0.0083	0.1339	Amino Acid	1
glycerophosphoglycerol	-1.9679	0.0441	0.2214	Lipid	1
lysylleucine	-1.9872	0.0332	0.205	Peptide	0.94
octanoylcarnitine (C8)	-2.083	0.0173	0.1731	Lipid	0.78
alpha-glutamylglutamate	-2.0874	0.0324	0.205	Peptide	0.83
val-val-ala	-2.1175	0.0119	0.1396	Peptide	0.56
gamma-glutamylleucine	-2.1606	0.0257	0.2009	Peptide	0.83
pyroglutamylalanine*	-2.1808	0.0098	0.1363	Peptide	0.72
pyroglutamylvaline	-2.2113	0.0065	0.1217	Peptide	0.89
cysteine	-2.2294	0.0297	0.2009	Amino Acid	0.94
glycylleucine	-2.2481	0.0268	0.2009	Peptide	1
N-acetylmethionine	-2.2691	0.0065	0.1217	Amino Acid	0.89
threonate	-2.2886	0.0059	0.1217	Cofactors and Vitamins	1
1-methyladenosine	-2.2974	0.0462	0.2214	Nucleotide	0.94
X-25984	-2.3199	0.0011	0.0501	Uncharacterized	0.89
sedoheptulose	-2.3727	0.0028	0.0807	Carbohydrate	0.94
cysteinylglycine disulfide*	-2.3778	0.0112	0.1363	Amino Acid	0.94
pyroglutamylglycine	-2.4288	0.0441	0.2214	Peptide	0.78
alanylhistidine	-2.4564	0.0324	0.205	Peptide	0.83
arginine	-2.4637	0.0154	0.1636	Amino Acid	1
5,6-dihydrouridine	-2.464	0.0005	0.036	Nucleotide	0.72
threonylphenylalanine	-2.5153	0.0462	0.2214	Peptide	0.94
methionine	-2.5775	0.0012	0.0511	Amino Acid	1
X-25102	-2.704	0.0302	0.2009	Uncharacterized	0.72
phenylalanylalanine	-2.7328	0.0462	0.2214	Peptide	0.94
valylglycine	-2.8562	0.0424	0.2214	Peptide	0.72
alanyllysine	-3.0997	0.0294	0.2009	Peptide	0.89
mannitol/sorbitol	-3.1423	0.0085	0.1339	Carbohydrate	0.89
tyrosylglycine	-3.1769	0.0294	0.2009	Peptide	0.89
gamma-glutamylalanine	-3.2358	0.0369	0.2103	Peptide	0.89
phenylalanylglycine	-3.5386	0.0204	0.1826	Peptide	1
inosine	-3.6067	0.0021	0.0687	Nucleotide	0.94
valylglutamine	-3.6209	0.033	0.205	Peptide	0.61
hippurate	-5.2437	0.0011	0.0501	Xenobiotics	0.61
BMI >25 vs BMI ≤25
1-methyl-5-imidazoleacetate	3.6957	0.0052	0.2051	Amino Acid	0.94
3-methylhistidine	3.2854	0.0379	0.2767	Amino Acid	0.94
1-methyl-5-imidazolelactate	3.2769	0.0062	0.2051	Amino Acid	0.83
2-aminobutyrate	3.2597	0.0106	0.2051	Amino Acid	0.94
sarcosine	3.2365	0.0354	0.2652	Amino Acid	1
4-hydroxybutyrate (GHB)	3.1007	0.0457	0.3014	Lipid	0.94
X-12216	3.0631	0.0101	0.2051	Uncharacterized	0.39
N-acetylalliin	3.0017	0.0104	0.2051	Xenobiotics	1
X-12013	2.9757	0.0339	0.2652	Uncharacterized	0.5
N-acetyl-1-methylhistidine*	2.7096	0.0478	0.3014	Amino Acid	0.67
argininate*	2.6875	0.0457	0.3014	Amino Acid	0.61
phenylacetylglutamine	2.6512	0.004	0.1992	Peptide	0.61
N-acetylcarnosine	2.5273	0.0089	0.2051	Amino Acid	1
N-acetylcitrulline	2.5188	0.0469	0.3014	Amino Acid	1
X-23654	2.5001	0.0104	0.2051	Uncharacterized	1
phenylacetylglutamate	2.3718	0.0496	0.3014	Peptide	0.72
prolylhydroxyproline	2.3714	0.0171	0.2247	Amino Acid	0.94
X-13729	2.3547	0.0159	0.2247	Uncharacterized	0.94
formiminoglutamate	2.1028	0.0134	0.2125	Amino Acid	1
guanidinoacetate	2.0933	0.0194	0.2274	Amino Acid	0.39
N,N,N-trimethyl-alanylproline betaine (TMAP)	2.048	0.0142	0.2125	Amino Acid	0.89
p-cresol sulfate	2.0453	0.0142	0.2125	Xenobiotics	0.5
kynurenate	2.0035	0.002	0.1992	Amino Acid	0.94
X-25271	1.9976	0.0476	0.3014	Uncharacterized	1
4-methylcatechol sulfate	1.9926	0.0171	0.2247	Xenobiotics	0.89
alpha-hydroxyisocaproate	1.9844	0.0188	0.2247	Amino Acid	1
hydroxyasparagine**	1.9678	0.0062	0.2051	Amino Acid	0.39
(S)-a-amino-omega-caprolactam	1.9281	0.008	0.2051	Xenobiotics	0.5
3-methoxycatechol sulfate (1)	1.9225	0.0276	0.2652	Xenobiotics	0.94
2S,3R-dihydroxybutyrate	1.9143	0.0064	0.2051	Lipid	1
N-acetyl-3-methylhistidine*	1.9065	0.0339	0.2652	Amino Acid	1
N1-methyl-2-pyridone-5-carboxamide	1.8721	0.0079	0.2051	Cofactors and Vitamins	1
N6,N6,N6-trimethyllysine	1.8597	0.0106	0.2051	Amino Acid	0.83
2R,3R-dihydroxybutyrate	1.8579	0.0163	0.2247	Lipid	0.94
dimethylglycine	1.8565	0.0003	0.1725	Amino Acid	1
X-15486	1.8512	0.029	0.2652	Uncharacterized	0.56
N1-methyl-4-pyridone-3-carboxamide	1.7806	0.0059	0.2051	Cofactors and Vitamins	0.72
hydroxy-N6,N6,N6-trimethyllysine*	1.7792	0.0132	0.2125	Amino Acid	1
N-acetylhomocitrulline	1.7676	0.0265	0.2652	Amino Acid	1
urate	1.7248	0.0114	0.2125	Nucleotide	0.89
N-acetylasparagine	1.723	0.0134	0.2125	Amino Acid	0.56
16alpha-hydroxy DHEA 3-sulfate	1.7094	0.0354	0.2652	Lipid	0.89
N2,N5-diacetylornithine	1.6617	0.0032	0.1992	Amino Acid	0.72
1,2,3-benzenetriol sulfate (2)	1.654	0.0422	0.2971	Xenobiotics	0.28
2,3-dihydroxy-5-methylthio-4-pentenoate (DMTPA)*	1.6494	0.018	0.2247	Amino Acid	0.72
3-indoxyl sulfate	1.6126	0.0142	0.2125	Amino Acid	0.94
1-methyladenine	1.6041	0.0315	0.2652	Nucleotide	0.94
dimethylarginine (ADMA + SDMA)	1.5696	0.004	0.1992	Amino Acid	0.5
X-17674	1.5203	0.0457	0.3014	Uncharacterized	0.5
2-methoxyhydroquinone sulfate (1)	1.5186	0.0036	0.1992	Xenobiotics	0.56
allantoin	1.5103	0.0014	0.1992	Nucleotide	0.83
4-hydroxyglutamate	1.4747	0.027	0.2652	Amino Acid	1
ethylmalonate	1.4728	0.0025	0.1992	Amino Acid	0.89
X-12689	1.4403	0.03	0.2652	Uncharacterized	0.83
3-ureidopropionate	1.4363	0.002	0.1992	Nucleotide	0.78
O-sulfo-tyrosine	1.4237	0.0097	0.2051	Xenobiotics	1
pyruvate	1.3943	0.0244	0.2652	Carbohydrate	0.78
creatinine	1.3812	0.0315	0.2652	Amino Acid	1
4-hydroxyphenylacetylglutamine	1.3776	0.0036	0.1992	Peptide	0.78
trimethylamine N-oxide	1.3548	0.004	0.1992	Lipid	1
beta-alanine	1.3282	0.0104	0.2051	Nucleotide	0.94
3-aminoisobutyrate	1.3132	0.04	0.2851	Nucleotide	1
homostachydrine*	1.3124	0.0106	0.2051	Xenobiotics	0.39
ascorbic acid 2-sulfate	1.2743	0.0371	0.2747	Cofactors and Vitamins	0.44
gamma-carboxyglutamate	1.2461	0.004	0.1992	Amino Acid	1
sulfate of piperine metabolite C16H19NO3 (3)*	1.2185	0.0446	0.3014	Xenobiotics	0.83
1-methyl-4-imidazoleacetate	1.2137	0.0272	0.2652	Amino Acid	0.28
7-methylguanine	1.1502	0.0244	0.2652	Nucleotide	0.83
4-acetamidobutanoate	1.1485	0.0078	0.2051	Amino Acid	0.56
3-amino-2-piperidone	1.1171	0.0315	0.2652	Amino Acid	0.44
glycerophosphoinositol*	1.1068	0.0184	0.2247	Lipid	0.67
N-acetylaspartate (NAA)	1.0701	0.0216	0.249	Amino Acid	0.39
gulonate*	1.0578	0.0078	0.2051	Cofactors and Vitamins	0.39
X-21410	1.0561	0.0053	0.2051	Uncharacterized	0.94
N-acetylhistidine	1.0537	0.0236	0.2652	Amino Acid	0.56
