# Supplementary material for: Metabolic comparison of minimally to noninvasive urogenital sample types for studying gynecologic health: A pilot study
Source: iScience. 2025 Jun 18;28(7):112938. doi: 10.1016/j.isci.2025.112938 (PMC12270662; doi:10.1016/j.isci.2025.112938)
Supplement: Table S6. Excel file containing additional data too large to fit in a PDF, related to Figure 3 [file mmc4.xlsx]

## Sheet: Sheet1
Table S6. Significantly altered metabolites, detected in vaginal swabs, in individuals with Lactobacillus non-dominance and a BMI > 25, related to Figure 3.
Metabolite Name	log2(FC)	p-value	q-value	Superpathway	Fill value
Non-Lactobacillus dominant vs Lactobacillus dominant
X-25958	6.4639	0.0069995	0.17186	Uncharacterized	0.333333
1-palmitoyl-2-linoleoyl-galactosylglycerol (16:0/18:2)*	6.3395	0.0033561	0.13351	Lipid	0.5
N-acetylhistamine	6.3071	0.00075415	0.12434	Amino Acid	1
tryptamine	6.1912	0.0060422	0.17083	Amino Acid	0.777778
X-24246	6.0228	0.0042406	0.14654	Uncharacterized	0.722222
4-hydroxybutyrate (GHB)	5.9874	9.0603e-05	0.084532	Lipid	0.388889
X-23662	5.725	0.0035774	0.13351	Uncharacterized	0.833333
phenylacetate	5.611	0.0069995	0.17186	Amino Acid	0.333333
oleoyl ethanolamide	5.3058	0.00097934	0.12434	Lipid	0.388889
3-(4-hydroxyphenyl)propionate	4.5957	0.021885	0.25196	Xenobiotics	0.333333
deoxycarnitine	4.3565	0.026772	0.25196	Lipid	1
N-acetyl-cadaverine	4.2987	0.0011941	0.12434	Amino Acid	1
putrescine	4.1595	0.0049024	0.16201	Amino Acid	0.833333
3-hydroxybutyrate (BHBA)	4.1348	0.036802	0.28646	Lipid	0.444444
2-palmitoyl-galactosylglycerol (16:0)*	4.0883	0.0019702	0.12434	Lipid	0.277778
2-hydroxy-3-methylvalerate	3.9306	0.00091036	0.12434	Amino Acid	0.555556
3-deoxyoctulosonate	3.3259	0.025719	0.25196	Xenobiotics	0.166667
alpha-hydroxyisovalerate	3.2833	0.0041478	0.14654	Amino Acid	1
5-aminovalerate	3.2224	0.0082956	0.1759	Amino Acid	0.944444
13-HODE + 9-HODE	3.1739	0.034565	0.28289	Lipid	1
pantoate	3.0013	0.0019702	0.12434	Cofactors and Vitamins	0.333333
(12 or 13)-methylmyristate (a15:0 or i15:0)	2.9028	0.03715	0.28646	Lipid	0.944444
cadaverine	2.8652	0.0027875	0.12565	Amino Acid	0.944444
1-methylhistamine	2.7546	0.017934	0.24122	Amino Acid	0.833333
1-linoleoyl-GPS (18:2)*	2.744	0.034565	0.28289	Lipid	0.944444
2'-deoxyuridine	2.6873	0.0019991	0.12434	Nucleotide	0.388889
1-palmitoyl-galactosylglycerol (16:0)*	2.6764	0.0075055	0.17506	Lipid	0.277778
tyramine	2.6486	0.0011941	0.12434	Amino Acid	1
X-23423	2.6446	0.0050356	0.16201	Uncharacterized	0.388889
1-palmitoyl-2-linolenoyl-galactosylglycerol (16:0/18:3)*	2.5812	0.025719	0.25196	Lipid	0.222222
imidazole propionate	2.5676	0.026772	0.25196	Amino Acid	0.944444
vitamin D3 sulfate	2.5594	0.0035774	0.13351	Cofactors and Vitamins	0.777778
thymidine	2.5249	0.02285	0.25196	Nucleotide	0.833333
butyrylputrescine/isobutyrylputrescine	2.4182	0.002814	0.12565	Amino Acid	0.444444
N-(2-hydroxypalmitoyl)-sphingosine (d18:1/16:0(2OH))	2.4176	0.00075415	0.12434	Lipid	1
X-15461	2.401	0.0075055	0.17506	Uncharacterized	0.277778
ceramide (d18:1/20:0, d16:1/22:0, d20:1/18:0)*	2.3021	0.0035774	0.13351	Lipid	0.833333
3-formylindole	2.2977	0.044118	0.29401	Xenobiotics	1
eicosenoate (20:1n9 or 1n11)	2.2608	0.044118	0.29401	Lipid	1
N-stearoyl-phytosphingosine (t18:0/18:0)*	2.0928	0.0059075	0.17083	Lipid	1
N-oleoyl-sphingosine (d18:1/18:1)*	2.062	0.012707	0.21955	Lipid	0.944444
ceramide (d18:1/17:0, d17:1/18:0)*	2.0384	0.0028281	0.12565	Lipid	1
(16 or 17)-methylstearate (a19:0 or i19:0)	2.0062	0.020425	0.24122	Lipid	1
butyrylglycine (C4)	1.9815	0.023435	0.25196	Lipid	0.388889
2-hydroxynervonate*	1.9585	0.013425	0.22452	Lipid	0.444444
10-heptadecenoate (17:1n7)	1.9386	0.044118	0.29401	Lipid	1
(14 or 15)-methylpalmitate (a17:0 or i17:0)	1.9147	0.026772	0.25196	Lipid	1
N-stearoyl-sphingosine (d18:1/18:0)*	1.8574	0.0018854	0.12434	Lipid	1
N-stearoyltaurine	1.8395	0.0069995	0.17186	Lipid	0.388889
ceramide (d18:2/24:1, d18:1/24:2)*	1.8014	0.0094708	0.19209	Lipid	0.833333
N-stearoyl-sphinganine (d18:0/18:0)*	1.7681	0.0018854	0.12434	Lipid	1
nonadecanoate (19:0)	1.6174	0.015397	0.22742	Lipid	1
3-methyl-2-oxovalerate	1.6127	0.010015	0.19881	Amino Acid	0.388889
ceramide (d18:1/14:0, d16:1/16:0)*	1.6057	0.015397	0.22742	Lipid	1
ribose	1.5825	0.02285	0.25196	Carbohydrate	0.777778
2-hydroxybehenate	1.4949	0.015844	0.22742	Lipid	0.833333
N-palmitoyl-heptadecasphingosine (d17:1/16:0)*	1.4194	0.0082956	0.1759	Lipid	1
3-methyl-2-oxobutyrate	1.4089	0.03708	0.28646	Amino Acid	0.555556
3-indoleglyoxylic acid	1.4082	0.029425	0.26859	Xenobiotics	0.333333
N-palmitoyl-sphinganine (d18:0/16:0)	1.3628	0.015397	0.22742	Lipid	1
3-hydroxystearate	1.3549	0.011375	0.2081	Lipid	1
1-myristoylglycerol (14:0)	1.3488	0.018657	0.24122	Lipid	0.666667
indoleacetate	1.3241	0.017633	0.24122	Amino Acid	0.333333
N-alpha-acetylornithine	1.3066	0.045869	0.29927	Amino Acid	0.888889
myristate (14:0)	1.2608	0.0028281	0.12565	Lipid	1
ceramide (d18:2/16:0, d18:1/16:1, d16:1/18:1)*	1.2502	0.026772	0.25196	Lipid	1
N-palmitoyl-sphingosine (d18:1/16:0)	1.2216	0.020425	0.24122	Lipid	1
hydroxy-CMPF*	1.1807	0.040105	0.29401	Lipid	0.666667
undecanoate (11:0)	1.1759	0.011175	0.2081	Lipid	0.944444
2-oxindole-3-acetate	1.1461	0.025719	0.25196	Xenobiotics	0.222222
lauryl sulfate	1.0945	0.0018854	0.12434	Xenobiotics	1
phenethylamine	1.0342	0.0028281	0.12565	Amino Acid	1
urate	-1.0343	0.034565	0.28289	Nucleotide	1
carnitine	-1.0939	0.026772	0.25196	Lipid	1
UDP-glucuronate	-1.1222	0.045196	0.29906	Carbohydrate	0.833333
propionylcarnitine (C3)	-1.1401	0.044118	0.29401	Lipid	1
X-22152	-1.1579	0.044118	0.29401	Uncharacterized	0.944444
1,2-dioleoyl-GPC (18:1/18:1)	-1.2397	0.026772	0.25196	Lipid	1
ribulose/xylulose	-1.274	0.044118	0.29401	Carbohydrate	1
X-25948	-1.2831	0.034565	0.28289	Uncharacterized	1
UMP	-1.2901	0.03322	0.28289	Nucleotide	0.944444
1-stearoyl-GPE (18:0)	-1.3313	0.035303	0.28641	Lipid	0.722222
1-linoleoyl-2-arachidonoyl-GPC (18:2/20:4n6)*	-1.38	0.011881	0.20916	Lipid	0.555556
N-acetylthreonine	-1.4018	0.034565	0.28289	Amino Acid	1
glycerophosphoethanolamine	-1.4071	0.044118	0.29401	Lipid	1
glucuronate	-1.4085	0.044118	0.29401	Carbohydrate	1
guanosine	-1.4397	0.044118	0.29401	Nucleotide	1
acetylcarnitine (C2)	-1.4599	0.026772	0.25196	Lipid	1
1-oleoyl-2-linoleoyl-GPC (18:1/18:2)*	-1.4732	0.034565	0.28289	Lipid	0.944444
ferulylglycine (2)	-1.4764	0.027006	0.25196	Xenobiotics	0.388889
NAD+	-1.5161	0.044118	0.29401	Cofactors and Vitamins	0.944444
1-palmitoyl-GPC (16:0)	-1.5441	0.040526	0.29401	Lipid	0.833333
isobutyrylcarnitine (C4)	-1.5462	0.034565	0.28289	Amino Acid	0.944444
1-stearoyl-GPC (18:0)	-1.5901	0.044118	0.29401	Lipid	1
1-stearoyl-GPS (18:0)*	-1.5991	0.03715	0.28646	Lipid	0.888889
5-dodecenoylcarnitine (C12:1)	-1.6191	0.0063118	0.17186	Lipid	0.777778
X-22162	-1.6296	0.020262	0.24122	Uncharacterized	0.777778
1,5-anhydroglucitol (1,5-AG)	-1.6378	0.029651	0.26859	Carbohydrate	0.944444
sedoheptulose	-1.6653	0.026772	0.25196	Carbohydrate	1
(R)-3-hydroxybutyrylcarnitine	-1.6772	0.015397	0.22742	Lipid	0.944444
1-palmitoleoyl-2-linoleoyl-GPC (16:1/18:2)*	-1.6951	0.018475	0.24122	Lipid	0.944444
cis-3,4-methyleneheptanoylcarnitine	-1.7214	0.018657	0.24122	Lipid	0.722222
adenosine	-1.7266	0.044118	0.29401	Nucleotide	1
N-acetylarginine	-1.7846	0.011375	0.2081	Amino Acid	0.944444
gamma-glutamylthreonine	-1.7873	0.045869	0.29927	Peptide	0.833333
butyrylcarnitine (C4)	-1.8562	0.020425	0.24122	Lipid	1
prolylalanine	-1.9202	0.044118	0.29401	Peptide	1
cytosine	-1.9252	0.020425	0.24122	Nucleotide	1
3-hydroxyhexanoylcarnitine (2)	-1.9993	0.013476	0.22452	Lipid	0.722222
glycerophosphoglycerol	-2.0467	0.044118	0.29401	Lipid	1
1,2-dilinoleoyl-GPC (18:2/18:2)	-2.0527	0.026772	0.25196	Lipid	0.944444
1-stearoyl-2-oleoyl-GPS (18:0/18:1)	-2.0771	0.015397	0.22742	Lipid	0.944444
AMP	-2.0861	0.020425	0.24122	Nucleotide	1
1-methyladenosine	-2.0952	0.037933	0.29009	Nucleotide	0.722222
dimethyl sulfone	-2.1533	0.046753	0.30292	Xenobiotics	0.444444
inosine	-2.196	0.0082956	0.1759	Nucleotide	1
5,6-dihydrouridine	-2.2283	0.0064765	0.17186	Nucleotide	0.833333
X-25984	-2.2623	0.023492	0.25196	Uncharacterized	0.944444
1-palmityl-GPE (O-16:0)*	-2.2901	0.029399	0.26859	Lipid	0.888889
dehydroascorbate	-2.358	0.033863	0.28289	Cofactors and Vitamins	0.722222
octanoylcarnitine (C8)	-2.3619	0.0085619	0.17752	Lipid	0.722222
decanoylcarnitine (C10)	-2.3747	0.0082884	0.1759	Lipid	0.833333
urea	-2.4735	0.020425	0.24122	Amino Acid	1
X-20100	-2.5169	0.036802	0.28646	Uncharacterized	0.5
isocitrate	-2.6565	0.014271	0.22742	Energy	0.833333
hexanoylcarnitine (C6)	-2.6793	0.015844	0.22742	Lipid	0.777778
arginine	-2.7704	0.044118	0.29401	Amino Acid	1
alpha-tocopherol	-3.5638	0.011881	0.20916	Cofactors and Vitamins	0.555556
mannitol/sorbitol	-3.7623	0.0059075	0.17083	Carbohydrate	1
hippurate	-4.1704	0.0059075	0.17083	Xenobiotics	1
N-lactoyl isoleucine	-5.5926	0.0010775	0.12434	Amino Acid	0.611111
BMI >25 vs BMI ≤25
hydantoin-5-propionate	2.2749	0.020891	>0.9999	Amino Acid	0.611111
X-15461	2.1145	0.033861	>0.9999	Uncharacterized	0.277778
glucose	1.8539	0.031469	>0.9999	Carbohydrate	1
ribose	1.6164	0.01655	>0.9999	Carbohydrate	0.777778
maltose	1.2196	0.039984	>0.9999	Carbohydrate	1
X-23654	1.1453	0.018758	>0.9999	Uncharacterized	1
hypotaurine	-2.5167	0.030882	>0.9999	Amino Acid	0.722222
